# Supplementary material for: Biodesulfurization Induces Reprogramming of Sulfur Metabolism in Rhodococcus qingshengii IGTS8: Proteomics and Untargeted Metabolomics
Source: Microbiol Spectr. 2021 Sep 1;9(2):e00692-21. doi: 10.1128/Spectrum.00692-21 (PMC8557817; doi:10.1128/Spectrum.00692-21)
Supplement: SUPPLEMENTAL FILE 2 — Supplemental material. Download SPECTRUM00692-21_Supp_2_seq13.xlsx, XLSX file, 0.01 MB. [file spectrum00692-21_supp_2_seq13.xlsx]

## Sheet: table
Table S2: Sulfur metabolism genes in the IGTS8 strain
Category	Subcategory	Subsystem	Role	Features
Sulfur Metabolism	Inorganic sulfur assimilation	Inorganic Sulfur Assimilation	4Fe-4S ferredoxin, iron-sulfur binding	IGTS8_peg416
Sulfur Metabolism	Inorganic sulfur assimilation	Inorganic Sulfur Assimilation	Adenylylsulfate kinase (EC 2.7.1.25)	IGTS8_peg168, IGTS8_peg5985
Sulfur Metabolism	Inorganic sulfur assimilation	Inorganic Sulfur Assimilation	Sulfate and thiosulfate binding protein CysP	IGTS8_peg2395
Sulfur Metabolism	Inorganic sulfur assimilation	Inorganic Sulfur Assimilation	Sulfate transport system permease protein CysW	IGTS8_peg2392
Sulfur Metabolism	Inorganic sulfur assimilation	Inorganic Sulfur Assimilation	Sulfate transport system permease protein CysT	IGTS8_peg2393, IGTS8_peg2394
Sulfur Metabolism	Inorganic sulfur assimilation	Inorganic Sulfur Assimilation	Sulfate adenylyltransferase subunit 2 (EC 2.7.7.4)	IGTS8_peg169, IGTS8_peg2385, IGTS8_peg2583, IGTS8_peg5984
Sulfur Metabolism	Inorganic sulfur assimilation	Inorganic Sulfur Assimilation	Phosphoadenylyl-sulfate reductase [thioredoxin] (EC 1.8.4.8)	IGTS8_peg2384
Sulfur Metabolism	Inorganic sulfur assimilation	Inorganic Sulfur Assimilation	Sulfate adenylyltransferase subunit 1 (EC 2.7.7.4)	IGTS8_peg168, IGTS8_peg2386, IGTS8_peg2582, IGTS8_peg5985
Sulfur Metabolism	Inorganic sulfur assimilation	Inorganic Sulfur Assimilation	Ferredoxin--sulfite reductase, actinobacterial type (EC 1.8.7.1)	IGTS8_peg2383
Sulfur Metabolism	Inorganic sulfur assimilation	Inorganic Sulfur Assimilation	Adenylyl-sulfate reductase [thioredoxin] (EC 1.8.4.10)	IGTS8_peg2384
Sulfur Metabolism	Inorganic sulfur assimilation	Inorganic Sulfur Assimilation	Sulfate transporter, CysZ-type	IGTS8_peg1686
Sulfur Metabolism	Inorganic sulfur assimilation	Inorganic Sulfur Assimilation	Sulfate and thiosulfate import ATP-binding protein CysA (EC 3.6.3.25)	IGTS8_peg2391
Sulfur Metabolism	Inorganic sulfur assimilation	Inorganic Sulfur Assimilation	Sulfite reductase [NADPH] flavoprotein alpha-component (EC 1.8.1.2)	IGTS8_peg4539
Sulfur Metabolism	Inorganic sulfur assimilation	Inorganic Sulfur Assimilation	Ferredoxin	IGTS8_peg1974, IGTS8_peg2665, IGTS8_peg2920, IGTS8_peg3708, IGTS8_peg4496, pIGTS8_peg6258
Sulfur Metabolism	Inorganic sulfur assimilation	Inorganic Sulfur Assimilation	Ferredoxin--NADP(+) reductase, actinobacterial (eukaryote-like) type (EC 1.18.1.2)	IGTS8_peg3708, IGTS8_peg4496, IGTS8_peg5497, IGTS8_peg5768
Sulfur Metabolism	Sulfur Metabolism - no subcategory	Thioredoxin-disulfide reductase	Hydrogen peroxide-inducible genes activator	IGTS8_peg1418
Sulfur Metabolism	Sulfur Metabolism - no subcategory	Thioredoxin-disulfide reductase	Alkylhydroperoxidase protein D	IGTS8_peg1416
Sulfur Metabolism	Sulfur Metabolism - no subcategory	Thioredoxin-disulfide reductase	Thiol peroxidase, Bcp-type (EC 1.11.1.15)	IGTS8_peg2514
Sulfur Metabolism	Sulfur Metabolism - no subcategory	Thioredoxin-disulfide reductase	Alkyl hydroperoxide reductase subunit C-like protein	IGTS8_peg1955, IGTS8_peg2298
Sulfur Metabolism	Sulfur Metabolism - no subcategory	Thioredoxin-disulfide reductase	Alkyl hydroperoxide reductase protein C (EC 1.6.4.-)	IGTS8_peg1417
Sulfur Metabolism	Sulfur Metabolism - no subcategory	Thioredoxin-disulfide reductase	Thioredoxin reductase (EC 1.8.1.9)	IGTS8_peg415, IGTS8_peg1006, IGTS8_peg2658, IGTS8_peg2784, IGTS8_peg3305, IGTS8_peg3754, IGTS8_peg4733, IGTS8_peg4941, IGTS8_peg5243, pIGTS8_peg6295
Sulfur Metabolism	Sulfur Metabolism - no subcategory	Galactosylceramide and Sulfatide metabolism	Beta-galactosidase (EC 3.2.1.23)	IGTS8_peg2022
Sulfur Metabolism	Organic sulfur assimilation	Taurine Utilization	Taurine transport ATP-binding protein TauB	IGTS8_peg3412
Sulfur Metabolism	Organic sulfur assimilation	Taurine Utilization	Taurine transport system permease protein TauC	IGTS8_peg3411
Sulfur Metabolism	Organic sulfur assimilation	Taurine Utilization	Alpha-ketoglutarate-dependent taurine dioxygenase (EC 1.14.11.17)	IGTS8_peg2690, IGTS8_peg3263, IGTS8_peg3878, IGTS8_peg5939
Sulfur Metabolism	Organic sulfur assimilation	Taurine Utilization	Taurine-binding periplasmic protein TauA	IGTS8_peg3625
Sulfur Metabolism	Organic sulfur assimilation	Utilization of glutathione as a sulphur source	Putative glutathione transporter, permease component	IGTS8_peg103, IGTS8_peg104
Sulfur Metabolism	Organic sulfur assimilation	Alkanesulfonate assimilation	Alkanesulfonates transport system permease protein	IGTS8_peg4697, IGTS8_peg4800, IGTS8_peg4812
Sulfur Metabolism	Organic sulfur assimilation	Alkanesulfonate assimilation	probable dibenzothiophene desulfurization enzyme	IGTS8_peg4244, IGTS8_peg5302, pIGTS8_peg6353
Sulfur Metabolism	Organic sulfur assimilation	Alkanesulfonate assimilation	Alkanesulfonates ABC transporter ATP-binding protein	IGTS8_peg986, IGTS8_peg4698, IGTS8_peg4801
Sulfur Metabolism	Organic sulfur assimilation	Alkanesulfonate assimilation	sulfonate monooxygenase	IGTS8_peg4243, pIGTS8_peg6483
Sulfur Metabolism	Organic sulfur assimilation	Alkanesulfonate assimilation	ABC-type nitrate/sulfonate/bicarbonate transport system, permease component	IGTS8_peg413, IGTS8_peg3626, pIGTS8_peg6487
Sulfur Metabolism	Organic sulfur assimilation	Alkanesulfonate assimilation	ABC-type nitrate/sulfonate/bicarbonate transport system, ATPase component	IGTS8_peg3624, pIGTS8_peg6486
Sulfur Metabolism	Organic sulfur assimilation	Alkanesulfonate assimilation	Dibenzothiophene desulfurization enzyme B	IGTS8_peg4802, pIGTS8_peg6352
Sulfur Metabolism	Organic sulfur assimilation	Alkanesulfonate assimilation	Alkanesulfonates-binding protein	IGTS8_peg411, IGTS8_peg4799, IGTS8_peg4806
Sulfur Metabolism	Organic sulfur assimilation	Alkanesulfonate assimilation	FMN reductase (EC 1.5.1.29)	IGTS8_peg3637
Sulfur Metabolism	Organic sulfur assimilation	Alkanesulfonate assimilation	Alpha-ketoglutarate-dependent taurine dioxygenase (EC 1.14.11.17)	IGTS8_peg2690, IGTS8_peg3263, IGTS8_peg3878, IGTS8_peg5939
Sulfur Metabolism	Organic sulfur assimilation	Alkanesulfonate assimilation	Alkanesulfonate monooxygenase (EC 1.14.14.5)	IGTS8_peg2269, IGTS8_peg4062, IGTS8_peg4803, IGTS8_peg4804
Sulfur Metabolism	Organic sulfur assimilation	Alkanesulfonates Utilization	Alkanesulfonates-binding protein	IGTS8_peg411, IGTS8_peg4799, IGTS8_peg4806
Sulfur Metabolism	Organic sulfur assimilation	Alkanesulfonates Utilization	Alkanesulfonates transport system permease protein	IGTS8_peg4697, IGTS8_peg4800, IGTS8_peg4812
Sulfur Metabolism	Organic sulfur assimilation	Alkanesulfonates Utilization	FMN reductase (EC 1.5.1.29)	IGTS8_peg3637
Sulfur Metabolism	Organic sulfur assimilation	Alkanesulfonates Utilization	Alkanesulfonates ABC transporter ATP-binding protein	IGTS8_peg986, IGTS8_peg4698, IGTS8_peg4801
Sulfur Metabolism	Organic sulfur assimilation	Alkanesulfonates Utilization	Alkanesulfonate monooxygenase (EC 1.14.14.5)	IGTS8_peg2269, IGTS8_peg4062, IGTS8_peg4803, IGTS8_peg4804
