# Supplementary material for: Biodesulfurization Induces Reprogramming of Sulfur Metabolism in Rhodococcus qingshengii IGTS8: Proteomics and Untargeted Metabolomics
Source: Microbiol Spectr. 2021 Sep 1;9(2):e00692-21. doi: 10.1128/Spectrum.00692-21 (PMC8557817; doi:10.1128/Spectrum.00692-21)
Supplement: SUPPLEMENTAL FILE 3 — Supplemental material. Download SPECTRUM00692-21_Supp_3_seq14.xlsx, XLSX file, 0.02 MB. [file spectrum00692-21_supp_3_seq14.xlsx]

## Sheet: Feuil1
Table S3: Metabolites of sulfur metabolism that were differentially produced
Metabolites	Molecular formula	RT (min)	m/z meas.	M meas.	Ions	Δm/z (ppm)	mSigma	Log2 Fold Change* (DBT:MgSO4)				p-Value(Rank)				Value Count "DBT"				Value Count "MgSO4"				Proposed pathway	KEGG ID	Intensity																Intensity
							1	EL	ML	LL	SP	EL	ML	LL	SP	EL	ML	LL	SP	EL	ML	LL	SP			DBT-EL1	DBT-EL2	DBT-EL3	DBT-EL4	DBT-ML1	DBT-ML2	DBT-ML3	DBT-ML4	DBT-LL1	DBT-LL2	DBT-LL3	DBT-LL4	DBT-SP1	DBT-SP2	DBT-SP3	DBT-SP4	IS-EL1	IS-EL2	IS-EL3	IS-EL4	IS-ML1	IS-ML2	IS-ML3	IS-ML4
Dibenzothiophene sulfoxide	C12H8OS	10.29	201.03701	200.02973	[M+H]+	0.79	7.6	DS	DS	9.01993537733223	8.68986172986171	n/a	n/a	0.157299	0.157299	4	4	4	4	0	0	1	1	DBT desulfurization. 4S pathway	C21149	181106	182550	305360	240294	282402	285308	314698	428422	334546	208176	341984	265672	148348	151232	159968	247442	0	0	0	0	0	0	0	0
Dibenzothiophene sulfone	C12H8O2S	7.38	217.03197	216.02469	[M+H]+	1.031	7.3	6.86	DS	6.71	DS	0.064078	n/a	0.033895	n/a	4	4	4	4	2	0	3	0	DBT desulfurization. 4S pathway	C21150	297380	317958	193342	128500	81974	135402	54352	77474	126368	128976	254192	152390	43796	91266	115670	428506	2056	0	1978	0	0	0	0	0
O-Succinyl-L-homoserine	C8H13NO6	1.28	220.08184	219.07456	[M+H]+	1.262	∞	-1.82	-2.18	-2.61	-0.86	0.064078	0.020921	0.064078	0.064078	2	4	2	2	4	4	4	4	Cysteine and methionine biosynthesis	C01118	4580	0	2012	0	3878	3630	2636	3162	2276	1530	0	0	1470	0	1818	0	11094	9992	12728	12942	16830	14086	14946	14636
L-Homoserine	C4H9NO3	0.93	120.06561	119.05833	[M+H]+	0.689	2.3	-0.82	-0.48	-0.63	-0.31	0.020921	0.020921	0.020921	0.020921	4	4	4	4	4	4	4	4	Cysteine biosynthesis	C00263	49048	57188	43208	53716	58446	61488	50496	51028	58024	43394	49616	53536	65066	58336	59878	63782	86698	79674	97502	94984	79966	74448	81318	72358
O-Phosphohomoserine	C4H10NO6P	0.99	200.03200	199.02473	[M+H]+	0.757	∞	0.42	1.42	1.05	0.54	0.083265	0.020921	0.0771	0.12663	4	4	4	3	4	4	3	3	Cysteine and methionine biosynthesis	C01102	3054	2998	3388	4304	4338	5554	3470	4136	3134	1590	2830	2568	1268	906	1578	0	2466	1894	3334	2498	1990	1352	978	2230
O-Acetyl-L-homoserine	C6H11NO4	1.07	162.07610	161.06883	[M+H]+	0.092	7.2	-1.96	-1.16	-1.34	-0.99	0.033895	0.248213	0.033895	0.033895	3	4	4	4	4	4	3	3	Cysteine biosynthesis	C01077	18420	19548	12770	0	15584	16430	13248	11278	21272	10292	18718	16656	9392	8178	14944	8252	60990	72546	61400	68646	44192	37448	42062	2860
O-Acetyl-L-serine	C5H9NO4	0.87	186.01640	147.05326	[M+K]+. [M+Na]+	0.654	10.8	1.16	1.35	0.91	0.27	0.043308	0.020921	0.020921	0.386476	4	4	4	4	4	4	4	4	Cysteine biosynthesis	C00979	88704	88464	70246	50238	124768	113952	116574	116490	66756	71108	68756	54764	54526	47494	61064	2562	51950	42232	19112	20376	27998	40788	44474	71330
Biotin	C10H16N2O3S	6.10	245.09577	244.08855	[M+H]+. [M+Na]+	1.373	9.4	-1.07	-1.71	-1.77	-2.04	0.020921	0.020921	0.020921	0.020921	4	4	4	4	4	4	4	4	Biotin bioysnthesis	C00120	13336	9996	9030	6188	11572	8992	12142	8766	6438	7516	8824	8334	5826	7572	8608	4654	17258	18350	21810	23282	34856	34874	29628	35890
L-Histidinol	C6H11N3O	0.70	142.09748	141.09021	[M+H]+	-0.181	6.5	-0.08	0.07	0.3	2.43	0.386476	1	0.386476	0.020921	4	4	4	4	4	4	4	4	Ergothioneine biosynthesis	C00860	31132	31688	51522	33774	48016	42606	72646	43058	42242	44906	36278	27440	38330	37178	25800	48934	39146	33314	38530	46032	47450	54918	38456	55132
1-O-(2-amino-2-deoxy-α-D-glucopyranosyl)-D-myo-inositol	C12H23NO10	0.76	342.13991	341.13263	[M+H]+	1.368	23.4	2.14	1.78	0.04	0.44	0.020921	0.020921	0.723674	0.4795	4	4	3	3	4	4	4	4	Mycothiol biosynthesis	C19702	58532	70078	27462	29300	40518	25396	21086	29910	11324	8000	8506	0	2298	6534	9348	0	19510	10044	5410	6986	9498	6172	4918	13294
1-O-(2-acetamido-2-deoxy-α-D-glucopyranosyl)-D-myo-inositol	C14H25NO11	0.95	384.15041	383.14313	[M+H]+	0.970	∞	0.71	-0.27	DSS	2.09	0.064078	0.354539	n/a	0.317311	4	4	0	1	2	2	1	1	Mycothiol biosynthesis	C19784	1548	2292	2546	2502	1854	1096	1198	974	0	0	0	0	0	0	0	2788	1270	0	0	1438	0	1760	0	1336
Mycothiol	C17H30N2O12S	1.25	487.15959	486.15228	[M+H]+. [M+Na]+. [M+K]+	0.752	10.2	-1.68	-1.97	-1.84	-1.37	0.020921	0.020921	0.020921	0.020921	4	4	4	4	4	4	4	4	Mycothiol biosynthesis	C06717	60984	50950	62388	57256	47380	43422	46284	43650	43336	41842	42410	53060	51986	54432	49590	140068	169006	181162	195040	194394	176314	177902	180180	176016
Cyclic pyranopterin monophosphate	C10H14N5O8P	1.24	364.06575	363.05848	[M+H]+	1.344	14.1	-2.11	-1.73	-0.96	-0.51	0.064078	0.033895	0.020921	0.083265	4	4	4	4	2	3	4	4	Folate/molybdenum cofactor biosynthesis/sulfur relay pathways. known as precursor Z	C18239	7226	5884	4918	4782	7686	6760	6772	6718	11376	9696	10180	8704	8974	8100	8562	14140	0	25298	24052	0	0	23432	22100	24188
5-Methyltetrahydropteroyltri-L-glutamate	C30H39N9O12	4.73	718.27912	717.27185	[M+H]+	-0.241	38.8	1.88	0.72	-2.66	-4.07	0.020921	0.083265	0.064078	0.083265	4	4	2	2	4	4	4	3	Tetrahydrofolate biosynthesis II. methionine biosynthesis (cobalamin-independent pathway)	C04489	22190	14618	10396	12168	7710	8228	5700	5218	760	326	0	0	0	288	108	0	2752	3374	4916	5040	5390	2646	2720	5600
Coenzyme A	C21H36N7O16P3S	4.95	768.12294	767.11624	[M+H]+. [M+H+H]2+	0.391	8.0	1.83	0.97	-0.61	-0.57	0.064078	0.064078	0.148915	0.043308	4	4	4	4	2	2	4	4	Coenzyme A and pantothenate biosynthesis	C00009	11540	4940	8836	6748	7374	5254	6268	5696	5820	4360	6272	4840	9940	8934	9430	12622	0	0	2202	2304	3760	0	0	2474
Dephospho coenzym A	C21H35N7O13P2S	4.87	688.15645	687.14968	[M+H]+. [M+H+H]2+	0.200	16.1	0.47	-1.23	-1.25	0.12	0.1486915	0.200921	0.200921	0.386476	4	4	4	4	4	4	4	4	Coenzyme A and pantothenate biosynthesis	C00882	9514	9166	11360	10178	9792	8792	13036	9610	6140	8650	10924	7392	5650	10208	8020	21954	7186	6948	10452	4488	22822	22990	27272	23726
2-Iminoacetate	C2H3NO2	1.49	74.02355	73.01628	[M+H]+	-1.383	1.8	3.71	DS	3.68	DS	0.157299	n/a	0.157299	n/a	4	4	4	4	1	0	1	0	Thiamin/thiazole metabolism	C15809	191268	150816	154628	136418	203864	189204	209274	197676	209718	190754	213956	181168	150574	159438	177346	168756	0	0	12090	0	0	0	0	0
1-Aminocyclopropane-1-carboxylic acid	C4H7NO2	1.49	102.05497	101.04770	[M+H]+	0.264	5.2	DS	DS	DS	10.62	n/a	n/a	n/a	0.157299	4	4	4	4	0	0	0	1	S- Adenosylmethionine metabolism	C01234	2091406	1536012	1632042	1368014	2309958	2197082	2280162	2180938	2411628	2108888	2362058	1989712	1618138	1769738	1912068	1973690	0	0	0	0	0	0	0	0
S-adenosylhomocysteine	C14H20N6O5S	1.55	385.12927	384.12219	[M+H]+. [M+H+H]2+	0.927	7.5	-0.62	-0.72	-0.81	-0.65	0.043308	0.020921	0.020921	0.148915	4	4	4	4	4	4	4	4	Cysteine and methionine metabolism	C00021	15546	9822	11204	8574	16110	12618	16834	14598	12644	14314	15244	11856	11672	11556	10752	24206	17886	14304	20222	16872	27902	22198	28416	20446
Mycothione	C34H58N4O24S2	1.42	971.29610	970.28882	[M+H]+	-0.203	37.2	-0.97	-0.15	0.32	0.08	0.020921	0.148915	1	0.248213	4	4	4	4	4	4	4	4	Mycothiol oxidation	C11502	1542	1486	1630	1092	3060	2246	2650	2746	4068	3512	3658	7474	4274	4534	4460	8304	2416	2826	2854	3110	3260	3124	2706	2768
N-Acetyl-L-methionine	C7H13NO3S	6.05	192.06897	191.06170	[M+H]+	0.434	∞	-0.08	0.61	0.21	-0.19	0.288844	0.157299	0.77283	0.354539	4	4	4	4	3	1	4	2	Arg/N-end rule pathway (eukaryotic)	C02712	2236	1016	1104	1138	1420	1586	1754	1238	1460	2372	1560	1542	1036	1758	1162	1018	1162	1704	0	1476	0	0	0	980
5'-Methylthioadenosine	C11H15N5O3S	5.12	298.09694	297.08966	[M+H]+	0.306	7.0	-0.24	0.34	0.05	0.78	0.248213	0.148915	0.77283	0.020921	4	4	4	4	4	4	4	4	Methionine salvage pathway	C00170	431222	309364	310586	245260	437864	516316	477888	664396	570084	576042	441416	561536	826478	856800	601292	1043604	422498	341362	378246	388772	326528	492276	442860	387280
Gamma-Glutamylcysteine	C8H14N2O5S	1.31	251.06980	250.06252	[M+H]+	1.238	8.0	-0.84	-0.66	1.03	-0.92	0.033895	0.020921	0.5637	0.083265	3	4	4	4	4	4	4	4	Ergothioneine and glutathione metabolism	C00669	924	1050	0	756	1508	1886	1666	1546	3754	5700	4148	24262	8002	10286	6816	16836	1728	1194	1548	2024	1888	2370	2994	3204
D-Biotin D-sulfoxide	C10H16N2O4S	3.50	261.09052	260.08325	[M+H]+	0.649	∞	-0.92	0.46	-0.03	0.66	0.033895	0.083265	1	0.248213	3	4	4	4	4	4	4	4	Biotin metabolism	C20386	2210	1178	0	946	1294	1512	1526	1142	2106	1308	1484	2326	2428	2548	1502	4544	2952	3110	2236	2662	1410	1830	1978	2334
S-methylmethionine	C6H13NO2S	6.04	164.07392	163.06664	[M+H]+	-0.360	∞	0.37	0.81	0.42	0.23	0.77283	0.020921	0.060602	0.386476	4	4	4	4	4	4	4	4	Methionine salvage, S-methylmethionine cycle	C05319	5792	3304	1738	2184	4512	3328	3638	3152	3672	3840	2930	2582	2088	2866	3294	2126	2178	2152	2426	3342	2428	2156	1788	1990
Pantothenate	C9H17NO5	4.54	220.11816	219.11090	[M+H]+. [M+K]+. [M+Na]+	0.920	2.4	-0.36	-0.25	-0.47	-0.02	0.248213	0.020921	0.020921	0.563703	4	4	4	4	4	4	4	4	Pantothenate and CoA biosynthesis/ beta-Alanine metabolism	C00864	404848	242494	204120	202480	300460	268384	268078	250098	225990	176094	253514	166140	117374	132818	125088	132792	313920	349890	337184	348080	344108	307712	314300	322332
Alkanesulfonate	C18H24O3	12.41	289.17993	288.17265	[M+H]+	0.615	15.9	-0.44	-0.28	-0.59	-0.61	0.020921	0.083265	0.020921	0.020921	4	4	4	4	4	4	4	4	Sulfur metabolism	C15521	3984	3804	3648	3632	4142	4074	4678	4406	3862	3462	3960	4074	2912	3484	2660	4206	4262	4634	5666	5806	5750	5524	5350	4380
Thiamin monophosphate	C12H18N4O4PS	14.16	346.08673	345.07946	[M+H]+	2.362	∞	0.01	-0.35	-0.2	-0.29	0.723674	0.020921	0.0449535	0.275234	3	4	3	3	4	4	3	3	Thiamin metabolism	C01081	0	5006	5478	4828	4796	5008	4560	5046	5282	5420	5870	0	4300	4112	0	6290	4670	5422	4996	5238	5972	5624	6900	6292
5’-Deoxyadenosine	C10H13N5O3	3.77	252.10935	251.10207	[M+H]+	0.921	∞	1.55	2.11	1.54	0.44	0.200921	0.200921	0.033895	0.148914	4	4	4	4	4	4	3	4	Cleavage product of SAM	C05198	5792	4340	4888	3806	5350	6236	5508	5978	4098	5946	4730	4640	3350	3466	4138	1566	1710	1568	1490	1672	1010	1702	1062	1570
*Growth Phases: EL: early-log. ML: mid-log. LL: late-log. SP; stationary phase
DS: uniquely detected in the dibenzothiophene culture, DSS: uniquely detected in the MgSO4 culture, IS: inorganic sulfate (MgSO4), DBT: Dibenzothiophene
[truncated: 8 more columns]
